# Supplementary material for: Prevalence of malaria resistance-associated mutations in Plasmodium falciparum circulating in 2017–2018, Bo, Sierra Leone
Source: Front Microbiol. 2022 Dec 2;13:1059695. doi: 10.3389/fmicb.2022.1059695 (PMC9755742; doi:10.3389/fmicb.2022.1059695)
Supplement: Supplementary file 2 [file Table_4.xlsx]

## Sheet: Detected_variants_by_gene
	Supplementary Table 4. Changes in individual samples for all sequences as compared with reference
		fwd index	rev index	MiSeq#	PON or MEDx #	CRT (93-423)					MDR1-1 (1-515)					MDR1-7 (2783-3271)			MDR1-8 (3370-3922)			DHFR (1-523)					DHPS-3 (1041-1534)			DHPS-4 (1470-1991)				K13-1 (1-498)					K13-2 (427-916)					K13-3 (764-1208)	K13-4 (1139-1671)
sample#	Position1					214-6(72)	217-9(73)	220-2(74)	223-5(75)	226-8(76)	101-3(34)	256-8(86)	304-6(102)	331-3(111)	550-2(184)	3100-2(1034)	3124-6(1042)	3205-7(1069)	3571-3(1191)	3610-2(1204)	3736-8(1246)	46-8(16)	151-3(51)	175-7(59)	322-4(108)	490-2(164)	1291-3(431)	1306-8(436)	1309-11(437)	1551-62(518/521)3	1618-20(540)	1741-3(581)	1837-9(613)	97-99(33)	355-57(119)	408/4094	439-41(147)	520-2(174)	523-5(175)	529-31(177)	553-5(185)	565-7(189)	619-621(207)	entire sequence5	1336-8(446)	1426-8(476)	1477-9(493)	1615-7(539)	1627-9(543)
	Wild type2					TGT(C)	GTA(V)	ATG(M)	AAT(N)	AAA(K)	AAA(K)	AAT(N)	GGT(G)	ATA(I)	TAT(Y)	AGT(S)	AAT(N)	ACT(T)	ATG(M)	TCA(S)	GAT(D)	GCA(A)	AAT(N)	TGT(C)	AGC(S)	ATA(I)	ATA(I)	TCT(S)	GCT(A)	A	AAA(K)	GCG(A)	GCC(A)	AAA(K)	TTG(L)	CAT/AAT	AAT(N)	GCA(A)	GCA(A)	CTT(L)	AAC(N)	AAA(K)	ACG(T)		TTT(F)	ATG(M)	TAC(Y)	AGA(R)	ATT(I)
33		4	3	S153	2							TAT(Y)			TTT(F)								ATT(I)	CGT(R)	AAC(N)				GGT(G)
34		4	5	S155	37										TTT(F)								ATT(I)	CGT(R)	AAC(N)			GCT(A)	_GT(del)													_AA(del)
35		4	6	S156	50							TAT(Y)			TTT(F)								ATT(I)	CGT(R)	AAC(N)					del
36		4	7	S157	63										TTT(F)								ATT(I)	CGT(R)	AAC(N)
37		4	8	S158	76										T_T(del)								ATT(I)	CGT(R)	AAC(N)			GCT(A)	GGT(G)													_AA(del)
38		4	18	S168	92										TTT(F)								ATT(I)	CGT(R)	AAC(N)			GCT(A)		del												ACA(T)
39		4	19	S169	97										TTT(F)								ATT(I)	CGT(R)	AAC(N)			_CT(del)	GGT(G)								_AT(del)
40		4	20	S170	106										TTT(F)								ATT(I)	CGT(R)	AAC(N)			GCT(A)	GGT(G)				TCC(S)
41		5	1	S201	121			ATT(I)	GAA(E)	ACA(T)													ATT(I)	CGT(R)	AAC(N)
96		20	7	S957	144										TTT(F)								ATT(I)	CGT(R)	AAC(N)				GGT(G)	del												ACA(T)
42		5	2	S202	156			ATT(I)	GAA(E)	ACA(T)													ATT(I)	CGT(R)	AAC(N)								TCC(S)	AAG(K)			_AT(del)					ACA(T)
43		5	3	S203	160			ATT(I)	GAA(E)	ACA(T)					T_T(del)								ATT(I)	CGT(R)	AAC(N)				GGT(G)								_AT(del)					ACA(T)
44		5	4	S204	166							TAT(Y)									TAT(Y)		ATT(I)	CGT(R)	AAC(N)				GGT(G)
45		5	6	S206	167										TTT(F)								ATT(I)	CGT(R)	AAC(N)			_CT(del)	GGT(G)													AAT(N)
46		5	7	S207	179										TTT(F)								ATT(I)	CGT(R)	AAC(N)			_CT(del)	_GT(del)													ACA(T)
47		5	8	S208	197							TAT(Y)									TAT(Y)		ATT(I)	CGT(R)	AAC(N)			GCT(A)	GGT(G)													ACA(T)
48		5	18	S218	212				A--(del)						T_T(del)								ATT(I)	CGT(R)	AAC(N)			_CT(del)	GGT(G)	del	_AA(del)						_AT(del)					_AA(del)
49		5	19	S219	214								GGC(G)										ATT(I)	CGT(R)	AAC(N)				GGT(G)
50		5	20	S220	220				A--(del)						TTT(F)			ACG(T)					ATT(I)	CGT(R)	AAC(N)				GGT(G)
51		6	1	S251	237										TTT(F)								ATT(I)	CGT(R)	AAC(N)				GGT(G)	del												ACA(T)
52		6	2	S252	240													ACG(T)					ATT(I)	CGT(R)	AAC(N)			GCT(A)	GGT(G)	del							_AT(del)
53		6	3	S253	245													ACG(T)					ATT(I)	CGT(R)	AAC(N)				GGT(G)													ACA(T)
54		6	4	S254	251										TTT(F)								ATT(I)	CGT(R)	AAC(N)			GCT(A)	GGT(G)				TCC(S)
55		6	5	S255	252										TTT(F)								ATT(I)	CGT(R)	AAC(N)			GCT(A)	GGT(G)								_AT(del)					ACA(T)
56		6	7	S257	257																		ATT(I)	CGT(R)	AAC(N)				GGT(G)		GAA(E)											AAT(N)
57		6	8	S258	266													ACG(T)					ATT(I)	CGT(R)	AAC(N)			GCT(A)	GGT(G)	del
58		6	18	S268	282										T_T(del)								ATT(I)	CGT(R)	AAC(N)				GGT(G)	del			_CC(del)				_AT(del)					_AA(del)
59		6	19	S269	291										TTT(F)								ATT(I)	CGT(R)	AAC(N)			GCT(A)	GGT(G)				TCC(S)
60		6	20	S270	292										TTT(F)								ATT(I)	CGT(R)	AAC(N)			GCT(A)														ACA(T)
61		7	1	S301	298										TTT(F)								ATT(I)	CGT(R)	AAC(N)				GGT(G)	del	_AA(del)											__A(del)
62		7	2	S302	318										TTT(F)								ATT(I)	CGT(R)	AAC(N)				GGT(G)													ACA(T)
63		7	3	S303	319										TTT(F)								ATT(I)	CGT(R)	AAC(N)				GGT(G)		GAA(E)
64		7	4	S304	321										TTT(F)								ATT(I)	CGT(R)	AAC(N)			GCT(A)	GGT(G)				TCC(S)										ACT(T)
65		7	5	S305	324										TTT(F)								ATT(I)	CGT(R)	AAC(N)			_CT(del)	GGT(G)								_AT(del)					_AA(del)
66		7	6	S306	325								GGC(G)		TTT(F)								ATT(I)	CGT(R)	AAC(N)			_CT(del)	GGT(G)
67		7	8	S308	329										TTT(F)								ATT(I)	CGT(R)	AAC(N)			GCT(A)	GGT(G)
68		7	18	S318	330																		ATT(I)	CGT(R)	AAC(N)			GCT(A)		del
69		7	19	S319	344													ACG(T)					ATT(I)	CGT(R)	AAC(N)				GGT(G)	del
70		7	20	S320	349																		ATT(I)	CGT(R)	AAC(N)				GGT(G)	del
71		18	1	S851	351			ATT(I)	GAA(E)	ACA(T)													ATT(I)	CGT(R)	AAC(N)				GGT(G)	del					CTG(L)							AAT(N)
72		18	2	S852	356																		ATT(I)	CGT(R)	AAC(N)				GGT(G)	del												ACA(T)
73		18	3	S853	362										TTT(F)								ATT(I)	CGT(R)	AAC(N)				_GT(del)	del
74		18	4	S854	369				A--(del)						TTT(F)								ATT(I)	CGT(R)	AAC(N)			_CT(del)	_GT(del)	del			_CC(del)									ACA(T)
75		18	5	S855	383										TTT(F)								ATT(I)	CGT(R)	AAC(N)				GGT(G)	del							_AT(del)					_AA(del)
76		18	6	S856	386								GGC(G)										ATT(I)	CGT(R)	AAC(N)				GGT(G)	del												ACA(T)
77		18	7	S857	390										TTT(F)								ATT(I)	CGT(R)	AAC(N)				GGT(G)	del							_AT(del)					_AA(del)
78		18	8	S858	393							TAT(Y)									TAT(Y)		ATT(I)	CGT(R)	AAC(N)				GGT(G)	del
79		18	9	S859	400										TTT(F)								ATT(I)	CGT(R)	AAC(N)			_CT(del)	_GT(del)	del
80		18	10	S860	410																		ATT(I)	CGT(R)	AAC(N)				GGT(G)	del
81		19	1	S901	423				A--(del)						TTT(F)								ATT(I)	CGT(R)	AAC(N)				GGT(G)	del
82		19	2	S902	441										TTT(F)								ATT(I)	CGT(R)	AAC(N)				GGT(G)	del						AATAAT(NN)				ATT(I)		ACA(T)
83		19	3	S903	449										TTT(F)								ATT(I)	CGT(R)	AAC(N)				GGT(G)	del
84		19	4	S904	455																		ATT(I)	CGT(R)	AAC(N)				GGT(G)	del	GAA(E)											_AA(del)
85		19	5	S905	464																		ATT(I)	CGT(R)	AAC(N)			GCT(A)									_AT(del)					ACA(T)
86		19	6	S906	470										TTT(F)								ATT(I)	CGT(R)	AAC(N)			GCT(A)	GGT(G)													ACA(T)
87		19	7	S907	475			ATT(I)	GAA(E)	ACA(T)	AGA(R)				TTT(F)								ATT(I)	CGT(R)	AAC(N)			GCT(A)	GGT(G)													_AA(del)
88		19	8	S908	482										TTT(F)								ATT(I)	CGT(R)	AAC(N)			GCT(A)		del							_AT(del)					_AA(del)
89		19	9	S909	520										TTT(F)								ATT(I)	CGT(R)	AAC(N)				GGT(G)	del							_AT(del)
90		19	10	S910	521										TTT(F)								ATT(I)	CGT(R)	AAC(N)				GGT(G)	del							_AT(del)					ACA(T)
91		20	1	S951	522										TTT(F)								ATT(I)	CGT(R)	AAC(N)				GGT(G)	del												ACA(T)
92		20	2	S952	526			ATT(I)	GAA(E)	ACA(T)					TTT(F)								ATT(I)	CGT(R)	AAC(N)			_CT(del)	GGT(G)				_CC(del)									_AA(del)
93		20	3	S953	529			ATT(I)	GAA(E)	ACA(T)													ATT(I)	CGT(R)	AAC(N)				GGT(G)								_AT(del)					ACA(T)
94		20	4	S954	534										TTT(F)								ATT(I)	CGT(R)	AAC(N)				GGT(G)	del												ACA(T)
12		1	2	S2	3222				A--(del)						T_T(del)			AC_(del)					ATT(I)	CGT(R)	AAC(N)				GGT(G)													_AA(del)
1		1	3	S3	3241			ATT(I)	GAA(E)	ACA(T)													ATT(I)	CGT(R)	AAC(N)				GGT(G)	del												ACA(T)					TAT(Y)
2		2	4	S54	3243																		ATT(I)	CGT(R)	AAC(N)				GGT(G)
13		1	4	S4	3249			ATT(I)	GAA(E)	ACA(T)					TTT(F)								ATT(I)	CGT(R)	AAC(N)				GGT(G)
3		1	5	S5	3252										TTT(F)								ATT(I)	CGT(R)	AAC(N)			GCT(A)	GGT(G)	del			TCC(S)				_AT(del)				AAG(K)	ACA(T)
4		2	5	S55	3255							TAT(Y)			TTT(F)								ATT(I)	CGT(R)	AAC(N)			GCT(A)	GGT(G)				TCC(S)									ACA(T)
14		2	6	S56	3256							TAT(Y)											ATT(I)	CGT(R)	AAC(N)				GGT(G)
15		1	6	S6	3266			ATT(I)	GAA(E)	ACA(T)													ATT(I)	CGT(R)	AAC(N)				GGT(G)
5		1	7	S7	3271										T_T(del)								ATT(I)	CGT(R)	AAC(N)				GGT(G)	del												ACA(T)
6		1	8	S8	3274																		ATT(I)	CGT(R)	AAC(N)			_CT(del)	_GT(del)	del			_CC(del)				_AT(del)					ACA(T)
7		1	18	S18	3281							_AT(del)			TTT(F)								ATT(I)	CGT(R)	AAC(N)			GCT(A)	GGT(G)	del
8		1	19	S19	3290																		ATT(I)	CGT(R)	AAC(N)				GGT(G)		_AA(del)
9		1	20	S20	3293			ATT(I)	GAA(E)	ACA(T)					TTT(F)								ATT(I)	CGT(R)	AAC(N)				GGT(G)	del
10		2	1	S51	3301										TTT(F)								ATT(I)	CGT(R)	AAC(N)				GGT(G)		GAA(E)
11		2	7	S57	3308								GGC(G)										ATT(I)	CGT(R)	AAC(N)				GGT(G)
16		2	3	S53	3314									TTA(L)	TTT(F)				ATA(I)				ATT(I)	CGT(R)	AAC(N)			_CT(del)	_GT(del)													ACA(T)
18		2	18	S68	3317										TTT(F)								ATT(I)	CGT(R)	AAC(N)			_CT(del)	_GT(del)													_AA(del)
19		2	19	S69	3320																		ATT(I)	CGT(R)	AAC(N)			GCT(A)														AAT(N)
20		2	20	S70	3323																		ATT(I)	CGT(R)	AAC(N)				GGT(G)
21		3	1	S101	3330																		ATT(I)	CGT(R)	AAC(N)			GCT(A)														ACA(T)
22		3	2	S102	3331			ATT(I)	GAA(E)	ACA(T)			GG_(del)		T_T(del)						_AT(del)		ATT(I)	CGT(R)	AAC(N)			_CT(del)					_CC(del)
23		3	4	S104	3333			ATT(I)	GAA(E)	ACA(T)					TTT(F)								ATT(I)	CGT(R)	AAC(N)			GCT(A)
24		3	5	S105	3334										TTT(F)								ATT(I)	CGT(R)	AAC(N)				GGT(G)		GAA(E)
25		3	6	S106	3338										TTT(F)								ATT(I)	CGT(R)	AAC(N)												_AT(del)
26		3	7	S107	3340										TTT(F)								ATT(I)	CGT(R)	AAC(N)				GGT(G)									_CA(del)				_AA(del)
27		3	8	S108	3342								GGC(G)										ATT(I)	CGT(R)	AAC(N)				GGT(G)										_CA(del)
28		3	18	S118	3345										TTT(F)								ATT(I)	CGT(R)	AAC(N)			GCT(A)	GGT(G)				TCC(S)
29		3	19	S119	3347										TTT(F)								ATT(I)	CGT(R)	AAC(N)				GGT(G)		_AA(del)											ACA(T)
30		3	20	S120	3349				A--(del)				GGC(G)										ATT(I)	CGT(R)	AAC(N)			_CT(del)	GGT(G)		GAA(E)											ACA(T)
31		4	1	S151	3361																		ATT(I)	CGT(R)	AAC(N)			GCT(A)														ACA(T)
95		20	6	S956	3364										TTT(F)					TCC(S)			ATT(I)	CGT(R)	AAC(N)				GGT(G)	del												ACA(T)
32		4	2	S152	3371			ATT(I)	GAA(E)	ACA(T)					TTT(F)					TCC(S)			ATT(I)	CGT(R)	AAC(N)				GGT(G)								_AT(del)					ACA(T)
					wild type	63	63	49	43	49	94	87	88	91	33	80	86	84	93	88	74	95	0	0	0	95	90	50	10	56	77	89	82	90	90	90	71	82	82	82	82	31	80	95	95	93	93	95	95
					mutated	0	0	14	20	14	1	8	7	1	62	0	0	6	1	2	4	0	95	95	95	0	0	40	80	38	10	0	13	1	1	1	19	1	1	1	1	52	1	0	0	0	1	0	0
					%mutation	0	0	22.2222	31.746	22.2222	1.05263	8.42105	7.36842	1.08696	65.2632	0	0	6.66667	1.06383	2.22222	5.12821	0	100	100	100	0	0	44.4444	88.8889	40.4255	11.4943	0	13.6842	1.0989	1.0989	1	21.1111	1.20482	1.20482	1.20482	1.20482	62.6506	1.23457	0	0	0	1.06383	0	0
					failed	32	32	32	32	32	0	0	0	3	0	15	9	5	1	5	17	0	0	0	0	0	5	5	5	1	8	6	0	4	4	4	5	12	12	12	12	12	14	0	0	2	1	0	0
					total	95	95	95	95	95	95	95	95	95	95	95	95	95	95	95	95	95	95	95	95	95	95	95	95	95	95	95	95	95	95	95	95	95	95	95	95	95	95	95	95	95	95	95	95
	Legend:
		sequences identical with wild type
		sequences not available
		seqences with changes compared to wild type
	Notes: 1 - Nucleotide position of the codon in reference DNA sequence and amino acid position (in parentheses). Bold font is used for codons for which non-synonymous substitutions were found. 2 - Wild type codon and corresponding amino acid (in parentheses). The nuclotides and aminoacids for which substitutions were dected were bolded. 3 - This range encompasses a poly A tract (length=12) in whic…
	Distribution Statement A. Approved for public release, Distribution is unlimited.
[truncated: 11 more columns]
